# Supplementary material for: Association of mitochondrial DNA haplogroups J and K with low response in exercise training among Finnish military conscripts
Source: BMC Genomics. 2021 Jan 22;22:75. doi: 10.1186/s12864-021-07383-x (PMC7821635; doi:10.1186/s12864-021-07383-x)
Supplement: Supplementary file 5 — Additional file 5: Table S5. Description of the molecular identification of mtDNA haplogroups in Finnish military conscripts. [file 12864_2021_7383_MOESM5_ESM.xlsx]

## Sheet: Sheet1
Table S5. Description of the molecular identification of mtDNA haplogroups in Finnish military conscripts.
PCR primers and conditions		Clustering
Primers for mtDNA clustering	Primer sequence 5´ → 3´	Polymorphism	Cluster sequence	Final concentration	PCR additives	DNA Polymerase	Denaturation 1	Denaturation 2	Annealing	Extension	Cycles	Final extension	PCR product (bp)	Restriction enzyme	Restriction fragments (bp)
HG_HV_L	CCCCACAAACCCCATTACTAAAC	m.14766C>T	HV cluster: C	0.5 µM	3 % DMSO	Phire Hot Start II	98 °C, 30 s	98 °C, 5 s	66.3 °C, 5 s	72 °C, 2 s	30	72 °C, 60 s	201	FD(FastDigest) SaqAI	HV: 164, 33, 4
HG_HV_H	GATGGGGTGGGGAGGTCGAT			0.5 µM											non-HV: 147, 33, 17, 4
HG_UK_L	ACTACTCACTCTCACTGCCCA	m.11467A>G	UK cluster: G	0.5 µM	3 % DMSO				65 °C, 5 s	72 °C, 3 s			252	Hpy188III	UK: 139, 77, 36
HG_UK_H	AAGGGGTAGGCTATGTGTTTTG			0.5 µM											non-UK: 216, 36
HG_JT_L	CCTATTCTTCATAGCCGAATACA	m.4216T>C	JT cluster: C	0.5 µM	3 % DMSO				61.3 °C, 5 s	72 °C, 4 s			356	FD Hin1II	JT: 251, 105
HG_JT_H	AAGGGGGTTTAAGCTCCTATTAT			0.5 µM											non-JT: 356
HG_WIX_L	GTGCCTAGACCAAGAAGTTATT	m.12705C>T	WIX cluster: T	0.5 µM	3 % DMSO				61 °C, 5 s	72 °C, 4 s			355	FD MboII	WIX: 179, 176
HG_WIX_H	AGGATTGCTTGAATGGCTGCT			0.5 µM											non-WIX: 179, 158, 18
PCR primers and conditions		Haplogrouping
Primers for mtDNA haplogrouping	Primer sequence 5´ → 3´	Polymorphism	Haplogroup sequence	Final concentration	PCR additives	DNA Polymerase	Denaturation 1	Denaturation 2	Annealing	Extension	Cycles	Final extension	PCR product (bp)	Restriction enzyme	Restriction fragments (bp)
HG_H_L	TGCAAAGGTAGCATAATCACTTG	m.2706A>G	H: A	0.5 µM	3 % DMSO	Phire Hot Start II	98 °C, 45 s	98 °C, 5 s	62.5 °C, 5 s	72 °C, 4 s	30	72 °C, 60 s	380	FD Hin1II	H: 270, 110
HG_H_H	TATGGACTCTAGAATAGGATTGC			0.5 µM											non-H: 149, 121, 110
HG_V_L	TCAGCTAAATAAGCTATCGGGC	m.4580G>A	V: A	0.5 µM	3 % DMSO				62.3 °C, 5 s	72 °C, 4 s			331	FD Hin1II	V: 331
HG_V_H	GGTAGTATTGGTTATGGTTCATTG			0.5 µM											non-V: 172, 159
HG_H1J1_L	ACCAGTCAAAGCGAACTACTA	m.3010G>A	H1, J1: A	0.5 µM	3 % DMSO				61.4 °C, 5 s	72 °C, 4 s			398	BccI	H1(J1): 364, 34
HG_H1J1_H	GTTTTATGCGATTACCGGGC			0.5 µM											non-H1(J1): 225, 139, 34
HG_U5_L	CCCACCAATCACATGCCTATCA	m.9477G>A	U5: A	0.5 µM	3 % DMSO				67.3 °C, 5 s	72 °C, 4 s			385	FD TasI	U5: 265, 62, 58
HG_U5_H	GGGACTTCTAGGGGATTTAGCG			0.5 µM											non-U5: 327, 58
HG_K_L	AAGGCCTACTTCACAAAGCGCC	m.3480A>G	K: G	0.5 µM	3 % DMSO				66.3 °C, 5 s	72 °C, 5 s			410	FD BseDI	K: 168, 165, 77
HG_K_H	GAGCGATGGTGAGAGCTAAGGT			0.5 µM											non-K: 242, 168
HG_J_L	GGCAGCCTAGCATTAGCAGGAA	m.13708G>A	J: A	0.5 µM	3 % DMSO				62.5 °C, 5 s	72 °C, 4 s			390	FD MvaI	J: 390
HG_J_H	GTTGAGGTCTAGGGCTGTTAGA			0.5 µM											non-J: 244, 146
HG_T_L	GCCCTCGGCTTACTTCTCTTC	m.15607A>G	T: G	0.5 µM	3 % DMSO				65 °C, 5 s	72 °C, 4 s			383	FD AluI	T: 177, 170, 36
HG_T_H	ACGGATGCTACTTGTCCAATGAT			0.5 µM											non-T: 347, 36
HG_J2_L	GAAACATCCTATCATCTGTAGGC	m.7476C>T	J2: T	0.5 µM	3 % DMSO				61.3 °C, 5 s	72 °C, 4 s			383	FD AluI	J2: 383
HG_J2_H	TGATAGGGGAAGTAGCGTCTTG			0.5 µM											non-J2: 224, 159
HG_WIX1_L	AACACAAAGCACCCAACTTACAC	m.1719G>A	I, X: A, Z, W: G	0.5 µM	3 % DMSO				65 °C, 5 s	72 °C, 3 s			286	FD HpyF31	I: 228, 30, 23, 5; W: 180, 48, 30, 23, 5
HG_WIX1_H	TCTTAGCTTTGGCTCTCCTTGC			0.5 µM											X: 228, 30, 23, 5; Z*: 180, 48, 30, 23, 5
HG_WIX2_L	CAGATGCAATTCCCGGACGTCT	m.8251G>A	I, W: A, Z, X: G	0.5 µM	3 % DMSO				61.5 °C, 5 s	72 °C, 4 s			338	FD Eco47I	I: 188, 150; W: 188, 150
HG_WIX2_H	GGTGATCAGGAATAGTGTAAGG			0.5 µM											X: 338; Z*: 338
*Haplogroup Z or other non-European haplogroups.
